# Supplementary material for: Genotypic variability of Tunisian maize landraces: A valuable genetic resource to mitigate drought and heat stress in the Mediterranean basin
Source: PLoS One. 2025 Dec 16;20(12):e0338577. doi: 10.1371/journal.pone.0338577 (PMC12707654; doi:10.1371/journal.pone.0338577)
Supplement: S1 Table — (XLSX) [file pone.0338577.s003.xlsx]

## Sheet: Hoja2
Trait	ASI						AB (g)
ENV	C_22	C_23	D_H	OP	S_22	S_23	C_22	C_23	D_H	OP	S_22	S_23
BIZ1	1	1	5	2	6	3	660	508.33	85.33	620	258.33	368.67
BIZ2	-	-	6	2	4	-	405	-	89.67	616.67	308.33	-
BK	3	2	3	-	3	2	633.33	761.67	217	791.33	386.67	435
GAB1	-	1	5	1	3	4	696.67	578	147.67	893.33	448.33	284
GAB2	-	3	5	3	6	-	444.67	-	119.33	453.33	220	-
GAF	1	2	4	-	3	3	595	612.67	94.33	710	383.33	384
KAR	3	1	4	-	3	2	856	937.33	253	900	404	423
MT1	1	2	4	-	3	4	603.33	514.33	130	626.67	316.33	367
MT2	1	3	3	1	2	4	875.67	632	131.33	676.67	526.67	352
Checks
AGRISTER	1.6	1.2	3.8	1.6	3	3.2	614.13	623.93	129.47	770.07	458.27	411.4
FANDARI	2.4	1.4	4	1.2	3.2	2.6	718.33	733.2	132.07	718.53	445.13	289.87
SANSIA	2.2	-	5.4	1.4	3.4		671.07	-	180.87	791.87	393.13	-
B73 X Mo17	-	1	-	-	-	2.8	-	763.67	-	-	-	337.73
BS17	-	1.4	-	-	-	2.6	-	770.43	-	-	-	271.6
LSD	1.15	0.65	1.08	1.22	0.77	0.91	113.58	215.1	37.88	254.8	173.37	42.52
Trait	NE						NG
ENV	C_22	C_23	D_H	OP	S_22	S_23	C_22	C_23	D_H	OP	S_22	S_23
BIZ1	1.67	2	1	2	1	1.33	650	469.67	165	548.67	339.33	340.67
BIZ2	1	-	1.67	2	1	-	414.67	-	106.67	473.67	348	-
BK	2.33	2.33	1.67	3	1.67	2.33	542	482	278.33	620.67	401.33	386.33
GAB1	2	2	1	2.67	1.33	1	457	430.33	162	497	417.67	328
GAB2	1	-	1.67	2	1	-	442	-	219	363.33	225.33	-
GAF	2.33	2	1.33	2.67	1	1.67	604.67	486.67	189.67	585	414	382
KAR	2	2	1.67	2.67	2	2	480.33	524	192	569.33	350	392
MT1	2.33	2	1.33	2.67	1.67	1.67	494.67	450.33	190	518	372.67	314
MT2	2.67	2.33	1.33	2.33	2	1.67	560	412	280.33	550	394.67	351.67
Checks
AGRISTER	2.07	1.76	1.07	2.2	1.4	1.3	516.8	503.2	189.6	525.93	339.73	382.07
FANDARI	1.8	2	1	2.13	1.53	1.47	520.47	606.73	227.8	610.87	362	452
SANSIA	1.93	-	1.27	2.53	1.6	-	462.73	-	151.73	539.87	337.67	-
B73 X Mo17	-	2	-	-	-	1.6	-	543.87	-	-	-	427
BS17	-	2	-	-	-	1.57	-	599.53	-	-	-	381.13
LSD	0.39	0.10	0.25	0.57	0.46	0.34	119.13	111.96	48.53	116.57	59.84	43.98
Trait	NGP
ENV	C_22	C_23	D_H	OP	S_22	S_23
BIZ1	1 080,00	939.33	165	1 097,33	339.33	448
BIZ2	414.67	-	176.67	947.33	348	-
BK	1 246,00	1 110,00	382.67	1 862,00	652.67	608
GAB1	914	860.67	162	1 342,33	553.33	328
GAB2	442	-	349.33	726.67	225.33	-
GAF	1 192,67	973.33	249.67	1 545,00	414	630
KAR	960.67	1 048,00	320.67	1 500,00	700	684
MT1	1 132,67	900.67	246.67	1 367,33	605.33	522
MT2	1 283,33	968	360.67	1 250,00	789.33	588
Checks
AGRISTER	1058.93	1037.73	199.2	1168	445.27	680.4
FANDARI	926.33	1213.47	248.47	1307.47	534.93	669.33
SANSIA	872.67	-	191.47	1376.27	524.07	-
B73 X Mo17	-	1081.33	-	-	-	683.93
BS17	-	1199.07	-	-	-	597.77
LSD	258.27	229.72	74.74	478.11	164.19	174.7
