# Supplementary material for: Genotypic variability of Tunisian maize landraces: A valuable genetic resource to mitigate drought and heat stress in the Mediterranean basin
Source: PLoS One. 2025 Dec 16;20(12):e0338577. doi: 10.1371/journal.pone.0338577 (PMC12707654; doi:10.1371/journal.pone.0338577)
Supplement: S2 Table — (XLSX) [file pone.0338577.s004.xlsx]

## Sheet: Hoja3
GEN_ENV	PC1	PC2	GEN_ENV	PC1	PC2
BIZ2_D_H	-1.63784	0.406858	BK_S_23	-0.0921726	0.916994
BIZ1_D_H	-1.59098	-0.599826	GAB1_C_23	-0.0336605	1.71919
GAB1_D_H	-1.46469	-0.345356	MT1_C_23	0.0602972	1.57884
GAB2_S_22	-1.45307	0.238902	MT2_S_22	0.12363	-0.628021
GAF_D_H	-1.37223	-0.677463	MT2_C_23	0.143387	2.24316
GAB2_D_H	-1.37037	0.504541	GAB2_OP	0.181519	-2.09634
BIZ1_S_22	-1.2216	0.402916	BIZ1_C_23	0.301133	0.51379
MT1_D_H	-1.21397	-0.729631	GAF_C_23	0.320857	0.929466
GAB1_S_23	-1.13368	0.776941	BIZ2_OP	0.739216	-0.667582
KAR_D_H	-1.10651	0.496914	KAR_C_23	0.774639	1.05873
MT2_D_H	-0.932136	-1.04599	BK_C_23	0.796879	0.950543
MT1_S_23	-0.897853	1.60506	BIZ1_OP	0.836076	0.101001
BK_D_H	-0.790726	-0.235619	BIZ1_C_22	0.870362	-1.04404
MT2_S_23	-0.769404	1.44016	GAB1_C_22	0.871721	-0.687379
BIZ2_S_22	-0.762794	-0.788757	MT1_C_22	0.917821	-0.399849
BIZ1_S_23	-0.646264	-0.264315	GAF_C_22	1.08988	-0.297187
GAF_S_23	-0.601415	1.05647	KAR_C_22	1.1671	-0.206113
GAF_S_22	-0.471588	-1.34042	MT2_OP	1.24927	0.0133573
MT1_S_22	-0.301571	-1.27736	BK_C_22	1.29032	-0.136485
BIZ2_C_22	-0.266111	-1.40516	GAB1_OP	1.30525	0.46324
GAB2_C_22	-0.244364	-2.1596	MT1_OP	1.34115	-0.86208
GAB1_S_22	-0.186831	-1.7041	MT2_C_22	1.45698	0.399156
KAR_S_22	-0.169671	0.542351	GAF_OP	1.59929	-0.519478
KAR_S_23	-0.145259	1.24188	KAR_OP	1.65444	0.66983
BK_S_22	-0.133178	-0.381838	BK_OP	1.91871	0.229702
